# Supplementary material for: Evolutionary dynamics of methicillin-resistant Staphylococcus aureus within a healthcare system
Source: Genome Biol. 2015 Apr 23;16(1):81. doi: 10.1186/s13059-015-0643-z (PMC4407387; doi:10.1186/s13059-015-0643-z)
Supplement: Additional file 2: Table S1. — Isolate metadata, including date and hospital of isolation, mapping and assembly statistics, and genotype and phenotype information. [file 13059_2015_643_MOESM2_ESM.xlsx]

## Sheet: Total collection
Isolate_ID	ENA_sample	Sanger_ID	Mean Coverage	Total Length	No Contigs	Avg Contig Length	Largest Contig	N50	Lab Number	Date	Hospital	ST	SCCmec	SCCmecHg	ACME	ACME insertion	Cotrimoxazole	Clindamycin	Erythromycin	Tetracycline	Gentamicin	Ciprofloxacin	hVISA	VISA	ileS-2	aphA-3	aadD	aacA-aphD	qacA/B	tetK	tetM	dfrA	dfrG	catA	smr (plasmid)	ermA	Tn554	ermC	grlA
092_03	ERS016514	5534_2#2	171.452	2818975	46	61282.1	285863	127557	DM018348/03	2003-11-02	Hospital 1	ST22	IV	0	0	NA	S	R	R	S	S	R	0	0	0	0	0	0	0	0	0	0	0	0	0	0	0	1	S80F
082_03	ERS016512	5504_8#11	164.521	2815681	48	58660	326415	108147	DM017019/03	2003-11-06	Hospital 1	ST22	IV	0	0	NA	S	R	R	S	S	R	0	0	0	0	0	0	0	0	0	0	0	0	0	0	0	1	S80F
085_03	ERS016513	5504_8#12	182.364	2875763	45	63905.8	326211	125345	DM017561/03	2003-11-17	Hospital 1	ST22	IV	0	0	NA	S	R	R	S	S	R	0	0	0	0	0	0	0	0	0	0	0	0	0	0	0	1	S80F
088_03	ERS016506	5534_2#1	139.36	2873198	45	63848.8	367158	126237	DB058737/03	2003-11-20	Hospital 1	ST22	IV	0	0	NA	S	R	R	S	S	R	0	0	0	0	0	0	0	0	0	0	0	0	0	0	0	1	S80F
098_03	ERS016515	5534_2#3	161.775	2821129	45	62691.8	326255	125356	DB063414/03	2003-12-16	Hospital 1	ST22	IV	0	0	NA	S	R	R	S	S	R	0	0	0	0	0	0	0	0	0	0	0	0	0	0	0	1	S80F
268_04	ERS016479	5504_6#7	189.147	2824625	42	67253	326318	109910	AH268/04	2004-01-01	Hospital 1	ST22	IV	0	0	NA	R	R	R	R	S	R	0	0	0	0	0	0	0	1	0	0	0	0	0	0	0	1	S80F
270_04	ERS016486	5504_6#8	251.233	2806703	38	73860.6	418206	125366	AH270/04	2004-01-01	Hospital 1	ST22	IV	0	0	NA	S	R	R	S	S	R	0	0	0	0	0	0	0	0	0	0	0	0	0	0	0	1	S80F
019_04	ERS016469	5504_5#9	168.505	2818032	38	74158.7	325939	145182	DM002028/04	2004-02-06	Hospital 1	ST22	IV	0	0	NA	S	R	R	S	S	R	0	0	0	0	0	0	0	0	0	0	0	0	0	0	0	1	S80F
TTSH3_04	ERS016646	5589_5#7	162.366	2815546	47	59905.2	326431	103952	4041-60	2004-02-10	Hospital 2	ST22	IV	0	0	NA	S	S	S	S	S	R	0	0	0	0	0	0	0	0	0	0	0	0	0	0	0	0	S80F
028_04	ERS016487	5504_6#9	211.28	2816623	39	72221.1	418427	126505	DB007908/04	2004-02-16	Hospital 1	ST22	IV	0	0	NA	S	R	R	S	S	R	0	0	0	0	0	0	0	0	0	0	0	0	0	0	0	1	S80F
041_04	ERS016499	5504_7#10	210.79	2820751	42	67160.7	326275	142206	DM003413/04	2004-02-29	Hospital 1	ST22	IV	0	0	NA	S	R	R	S	S	R	0	0	0	0	0	0	0	0	0	0	0	0	1	0	0	1	S80F
042_04	ERS016500	5504_7#11	175.964	2818504	47	59968.2	326164	123204	DM003671/04	2004-03-04	Hospital 1	ST22	IV	0	0	NA	S	R	R	S	S	R	0	0	0	0	0	0	0	0	0	0	0	0	0	0	0	1	S80F
055_04	ERS016509	5504_8#8	235.387	2817035	40	70425.9	326277	109443	DB017289/04	2004-04-08	Hospital 1	ST22	IV	0	0	NA	S	R	R	S	S	R	0	0	0	0	0	0	0	0	0	0	0	0	0	0	0	1	S80F
199_04	ERS016470	5504_5#10	182.212	2815292	43	65471.9	326131	123774	B040014717	2004-06-17	Hospital 3	ST22	IV	0	0	NA	S	R	R	S	S	R	0	0	0	0	0	0	0	0	0	0	0	0	0	0	0	1	S80F
126_04	ERS016474	5504_5#6	174.226	2817193	40	70429.8	286330	120504	DM012187/04	2004-07-01	Hospital 1	ST22	IV	0	0	NA	S	R	R	S	S	R	0	0	0	0	0	0	0	0	0	0	0	0	0	0	0	1	S80F
135_04	ERS016475	5504_5#7	155.59	2815140	41	68661.9	326273	125344	DM012594/04	2004-07-05	Hospital 1	ST22	IV	0	0	NA	S	R	R	S	S	R	0	0	0	0	0	0	0	0	0	0	0	0	0	0	0	1	S80F
491_05	ERS016502	5504_8#1	245.143	2939245	46	63896.6	326242	109908	SGH491/05	2004-11-03	Hospital 3	ST22	IV	0	0	NA	S	S	S	S	R	R	0	0	0	0	0	1	0	0	0	1	0	0	0	0	0	0	S80F
493_05	ERS016503	5504_8#2	164.801	2882484	52	55432.4	325894	108124	SGH493/05	2004-11-13	Hospital 3	ST22	IV	0	0	NA	S	R	R	S	S	R	0	0	0	0	0	0	0	0	0	0	0	0	0	0	0	1	S80F
024_04	ERS016477	5504_6#5	188.295	2815834	41	68678.9	326109	140475	DM002623/04	2005-02-16	Hospital 1	ST22	IV	0	0	NA	S	R	R	S	S	R	0	0	0	0	0	0	0	0	0	0	0	0	0	0	0	1	S80F
TTSH2_05	ERS016633	5589_3#9	140.828	2812096	42	66954.7	326276	108072	5061-4	2005-03-03	Hospital 2	ST22	IV	0	0	NA	S	R	R	S	S	R	0	0	0	0	0	0	0	0	0	0	0	0	0	0	0	1	S80F
TTSH3_05	ERS016647	5589_5#8	210.074	2778762	46	60407.9	286918	121196	5061-55	2005-03-03	Hospital 2	ST22	IV	0	0	NA	S	R	R	R	S	R	0	0	0	0	0	0	0	0	0	0	0	0	0	0	0	1	S80F
TTSH4_05	ERS016661	5589_6#7	223.676	2816390	43	65497.4	342741	146030	5062-01	2005-03-04	Hospital 2	ST22	IV	0	0	NA	S	R	R	S	S	R	0	0	0	0	0	0	0	0	0	0	0	0	0	0	0	1	S80F
024_05	ERS016478	5504_6#6	193.258	2786137	41	67954.6	326164	146536	DM006204/05	2005-04-15	Hospital 1	ST22	IV	0	0	NA	S	R	R	S	S	R	0	0	0	0	0	0	0	0	0	0	0	0	0	0	0	1	S80F
043_05	ERS016501	5504_7#12	214.493	2785560	37	75285.4	325971	145297	DR05150/05	2005-05-03	Hospital 1	ST22	IV	0	0	NA	S	R	R	S	S	R	0	0	0	0	0	0	0	0	0	0	0	0	0	0	0	1	S80F
CGH1_05	ERS016516	5534_2#4	160.912	2780701	41	67822	326221	109852	B11318/05	2005-05-03	Hospital 3	ST22	IV	0	0	NA	S	R	R	S	S	R	0	0	0	0	0	0	0	0	0	0	0	0	0	0	0	1	S80F
CGH4_05	ERS016537	5534_3#10	142.156	2818669	50	56373.4	326280	92617	B11661/05	2005-05-06	Hospital 3	ST22	IV	0	0	NA	S	R	R	S	S	R	0	0	0	0	0	0	0	0	0	0	0	0	0	0	0	1	S80F
054_05	ERS016609	5589_1#2	148.368	2813132	49	57410.9	325946	100765	DM07371/05	2005-05-07	Hospital 1	ST22	IV	0	0	NA	S	S	S	S	S	R	0	0	0	0	0	0	0	0	0	0	0	0	0	0	0	0	S80F
069_05	ERS016510	5504_8#9	184.56	2816178	41	68687.3	196806	115865	DM007475/05	2005-05-09	Hospital 1	ST22	IV	0	0	NA	S	R	R	S	S	R	0	0	0	0	0	0	0	0	0	0	0	0	0	0	0	1	S80F
CGH2_05	ERS016522	5534_2#10	185.527	2816924	45	62598.3	326016	125354	B12691/05	2005-05-19	Hospital 3	ST22	IV	0	0	NA	S	R	R	S	S	R	0	0	0	0	0	0	0	0	0	0	0	0	0	0	0	1	S80F
172_05	ERS016476	5504_5#8	207.391	2820485	43	65592.7	326097	122180	DM00894/05	2005-06-03	Hospital 1	ST22	IV	0	0	NA	R	R	R	R	S	R	0	0	0	0	0	0	0	1	0	0	0	0	0	0	0	1	S80F
213_05	ERS016483	5504_6#4	177.906	2817182	42	67075.8	326015	125360	DM009703/05	2005-06-17	Hospital 1	ST22	IV	0	0	NA	S	R	R	S	S	R	0	0	0	0	0	0	0	0	0	0	0	0	0	0	0	1	S80F
348_05	ERS016492	5504_7#3	213.23	2815972	39	72204.4	326434	123257	M050004854/05	2005-07-27	Hospital 3	ST22	IV	0	0	NA	S	R	R	S	S	R	0	0	0	0	0	0	0	0	0	0	0	0	0	0	0	1	S80F
356_05	ERS016493	5504_7#4	160.596	2862990	45	63622	285831	125350	DB045885/05	2005-09-10	Hospital 1	ST22	IV	0	0	NA	S	R	R	S	S	R	0	0	0	0	0	0	0	0	0	0	0	0	0	0	0	1	S80F
CGH3_05	ERS016532	5534_3#4	170.808	2818382	46	61269.2	326061	108080	510315410/05	2005-10-31	Hospital 3	ST22	IV	0	0	NA	S	R	R	S	S	R	0	0	0	0	0	0	0	0	0	0	0	0	0	0	0	1	S80F
004_06	ERS016465	5504_5#1	173.837	2818422	33	85406.7	404541	173720	DB001764/06	2006-01-11	Hospital 1	ST22	IV	0	0	NA	S	R	R	S	S	R	0	0	0	0	0	0	0	0	0	0	0	0	0	0	0	1	S80F
006_06	ERS016466	5504_5#2	185.485	2740541	43	63733.5	418266	145184	DM000703/06	2006-01-12	Hospital 1	ST22	IV	0	0	NA	S	S	S	S	S	R	0	0	0	0	0	0	0	0	0	0	0	0	0	0	0	0	S80F
TTSH1_06	ERS016627	5589_2#11	99.0436	2806583	51	55031	291787	100763	6013-642518	2006-01-14	Hospital 2	ST22	IV	0	0	NA	S	R	R	R	S	R	0	0	0	0	0	0	0	0	0	0	0	0	0	0	0	1	S80F
TTSH2_06	ERS016639	5589_3#10	136.712	2815310	45	62562.4	282155	111221	6013-642525	2006-01-14	Hospital 2	ST22	IV	0	0	NA	S	R	R	S	S	R	0	0	0	0	0	0	0	0	0	0	0	0	0	0	0	1	S80F, E84G
CGH2_06	ERS016523	5534_2#11	151.122	2779582	43	64641.4	283009	136384	6031847077/06	2006-03-18	Hospital 3	ST22	IV	0	0	NA	S	R	R	S	S	R	1	0	0	0	0	0	0	0	0	0	0	0	0	0	0	1	S80F
CGH1_06	ERS016517	5534_2#5	150.613	2813988	44	63954.3	326321	109909	6032049320/06	2006-03-20	Hospital 3	ST22	IV	0	0	NA	S	S	S	S	S	R	0	0	0	0	0	0	0	0	0	0	0	0	0	0	0	0	S80F
349_06	ERS016467	5504_5#3	216.095	2818390	48	58716.5	235757	108228	DR004665/06	2006-04-22	Hospital 1	ST22	IV	0	0	NA	S	R	R	S	S	R	0	0	0	0	0	0	0	0	0	0	0	0	0	0	0	1	S80F
CGH3_06	ERS016527	5534_3#5	145.964	2807802	57	49259.7	285130	119056	6051128445/06	2006-05-11	Hospital 3	ST22	IV	0	0	NA	S	R	R	S	S	R	0	0	0	0	0	0	0	0	0	0	0	0	0	0	0	1	S80F
CGH4_06	ERS016538	5534_3#11	120.406	2785153	49	56839.9	326584	90869	6052954682/06	2006-05-29	Hospital 3	ST22	IV	0	0	NA	S	R	R	S	S	R	0	0	0	0	0	0	0	0	0	0	0	0	0	0	0	1	S80F
CGH5_06	ERS016542	5534_5#5	123.406	2800893	44	63656.7	325997	145177	6092147043/06	2006-09-21	Hospital 3	ST22	IV	0	0	NA	S	R	R	R	S	R	0	0	0	0	0	0	0	0	0	0	0	0	0	0	0	1	S80F
480_06	ERS016468	5504_5#4	207.307	2815973	36	78221.5	326940	145282	DB054986/06	2006-10-06	Hospital 1	ST22	IV	0	0	NA	S	S	S	S	S	R	0	0	0	0	0	0	0	0	0	0	0	0	0	0	0	0	S80F
481_06	ERS016473	5504_5#5	162.977	2816813	43	65507.3	307054	118933	DM018511/06	2006-10-10	Hospital 1	ST22	IV	0	0	NA	S	S	S	S	S	R	0	0	0	0	0	0	0	0	0	0	0	0	0	0	0	0	S80F
002_07	ERS016471	5504_5#11	225.73	2782539	42	66250.9	346161	125346	DM000206/07	2007-01-04	Hospital 1	ST22	IV	0	0	NA	S	S	S	S	S	R	0	0	0	0	0	0	0	0	0	0	0	0	0	0	0	0	S80F
CGH1_07	ERS016518	5534_2#6	158.601	2822300	46	61354.3	326161	129416	7013068122/07	2007-01-30	Hospital 3	ST22	IV	0	0	NA	S	R	R	S	S	R	0	0	0	0	0	0	0	0	0	0	0	0	0	0	0	1	S80F
028_07	ERS016472	5504_5#12	220.386	2816749	36	78243	326275	145234	DB013658/07	2007-03-09	Hospital 1	ST22	IV	0	0	NA	S	R	R	S	S	R	0	0	0	0	0	0	0	0	0	0	0	0	0	0	0	1	S80F
TTSH1_07	ERS016628	5589_3#1	140.838	2816007	40	70400.2	326275	145186	7033-089834	2007-03-11	Hospital 2	ST22	IV	0	0	NA	R	R	R	S	S	R	0	0	0	0	0	0	0	1	0	0	0	0	0	0	0	1	S80F
CGH2_07	ERS016524	5534_2#12	164.615	2815996	41	68682.8	326017	146361	7040992198/07	2007-04-19	Hospital 3	ST22	IV	0	0	NA	S	R	R	S	S	R	0	0	0	0	0	0	0	0	0	0	0	0	0	0	0	1	S80F, E84K
142_07	ERS016570	5534_7#8	149.93	2818873	42	67116	326234	109910	DX0222/07	2007-05-03	Hospital 1	ST22	IV	0	0	NA	S	S	S	S	S	R	0	0	0	0	0	0	0	0	0	0	0	0	0	0	0	0	S80F
CGH4_07	ERS016539	5534_3#12	167.211	2773846	42	66043.9	371397	111191	7080728144/07	2007-08-07	Hospital 3	ST22	IV	0	0	NA	S	R	R	R	S	R	0	0	0	0	0	0	0	0	0	0	0	0	0	0	0	1	S80F
341_07	ERS016480	5504_6#1	56.0445	2770463	34	81484.2	446001	210270	DR015766/07	2007-10-16	Hospital 1	ST22	IV	0	0	NA	S	R	R	S	S	R	0	0	0	0	0	0	0	0	0	0	0	0	0	0	0	1	S80F
346_07	ERS016481	5504_6#2	305.367	2776983	39	71204.7	326223	144750	DR015862/07	2007-10-17	Hospital 1	ST22	IV	0	0	NA	S	R	R	S	S	R	0	0	0	0	0	0	0	0	0	0	0	0	0	0	0	1	S80F
363_07	ERS016482	5504_6#3	221.396	2787113	44	63343.5	234449	103478	DR15862/07	2007-10-22	Hospital 1	ST22	IV	0	0	NA	S	R	R	S	S	R	0	0	0	0	0	0	0	0	0	0	0	0	0	0	0	1	S80F
CGH5_07	ERS016543	5534_5#6	148.236	2805870	38	73838.7	325996	125331	7122336481/07	2007-12-23	Hospital 3	ST22	IV	0	0	NA	R	R	R	S	S	R	0	0	0	0	0	0	0	1	0	0	0	1	0	0	0	1	S80F
TTSH1_08	ERS016629	5589_3#2	147.584	2775829	42	66091.2	326428	109888	8023-028458	2008-02-12	Hospital 2	ST22	IV	0	0	NA	S	R	R	R	S	R	0	0	0	0	0	0	0	0	0	0	0	0	0	0	0	1	S80F, E84K
TTSH5_08	ERS016669	5673_2#9	154.215	2771960	46	60260	327167	114391	8023-041635	2008-02-17	Hospital 2	ST22	IV	0	0	NA	S	R	R	S	S	R	0	0	0	0	0	0	0	0	0	0	0	0	0	0	0	1	S80F
027_08	ERS016488	5504_6#10	216.071	2798754	40	69968.9	326179	111199	DR006889/08	2008-04-09	Hospital 1	ST22	IV	0	0	NA	S	S	S	S	S	R	0	0	0	0	0	0	0	0	0	0	0	0	0	0	0	0	S80F
039_08	ERS016490	5504_6#12	183.266	2816502	44	64011.4	327259	111082	DR007021/08	2008-04-10	Hospital 1	ST22	IV	0	0	NA	S	R	R	S	S	R	0	0	0	0	0	0	0	0	0	0	0	0	0	0	0	1	S80F
040_08	ERS016484	5504_7#1	225.735	2810460	42	66915.7	326292	123132	DR007022/08	2008-04-10	Hospital 1	ST22	IV	0	0	NA	S	R	R	S	S	R	0	0	0	0	0	0	0	0	0	0	0	0	0	0	0	1	S80F
041_08	ERS016485	5504_7#2	195.599	2785781	40	69644.5	286069	123351	DR007024/08	2008-04-10	Hospital 1	ST22	IV	0	0	NA	S	R	R	S	S	R	0	0	0	0	0	0	0	0	0	0	0	0	0	0	0	1	S80F
112_09	ERS016602	5551_6#5	116.25	2770585	39	71040.6	325959	123937	DB055850/09	2008-04-12	Hospital 1	ST22	IV	0	0	NA	S	S	S	S	S	R	0	0	0	0	0	0	0	0	0	0	0	0	0	0	0	0	S80F
108_08	ERS016489	5504_6#11	149.974	2772690	44	63015.7	326222	109852	DR008606/08	2008-04-23	Hospital 1	ST22	IV	0	0	NA	S	R	R	S	S	R	0	0	0	0	0	0	0	0	0	0	0	0	0	0	0	1	S80F
CGH3_07	ERS016528	5534_3#6	158.729	2804904	48	58435.5	325997	90822	7052891908/07	2008-05-27	Hospital 3	ST22	IV	0	0	NA	S	R	R	R	S	R	0	0	0	0	0	0	0	0	0	0	0	0	0	0	0	1	S80F
CGH5_08	ERS016544	5534_5#7	148.35	2784552	42	66298.9	204898	108072	8092603733/08	2008-09-26	Hospital 3	ST22	IV	0	0	NA	S	R	R	R	R	R	0	0	0	0	0	0	0	0	0	0	0	0	0	0	0	1	S80F
176_08	ERS016587	5551_5#5	131.536	2765064	36	76807.3	326217	150579	DB062935/08	2008-09-30	Hospital 1	ST22	IV	0	0	NA	S	R	R	S	S	R	0	0	0	0	0	0	0	0	0	0	0	0	0	0	0	1	S80F
TTSH2_09	ERS016642	5589_5#2	180.889	2797899	52	53805.8	232644	109888	9023-664304	2009-02-09	Hospital 2	ST22	IV	0	0	NA	S	S	S	S	S	R	0	0	0	0	0	0	0	0	0	0	0	0	0	0	0	0	S80F
CGH1_09	ERS016520	5534_2#8	161.357	2816287	55	51205.2	326114	96572	9021182716/09	2009-02-11	Hospital 3	ST22	IV	0	0	NA	R	R	R	S	S	R	0	0	0	0	0	0	0	1	0	0	0	1	0	0	0	1	S80F
TTSH1_09	ERS016634	5589_3#3	161.668	2769356	42	65937.1	285725	125447	9023-670970	2009-02-12	Hospital 2	ST22	IV	0	0	NA	R	R	R	S	S	R	0	0	0	0	0	0	0	1	0	0	0	0	0	0	0	1	S80F
TTSH3_09	ERS016650	5589_6#1	187.465	2809166	51	55081.7	251261	108228	9023-492765	2009-02-14	Hospital 2	ST22	IV	0	0	NA	R	R	R	S	S	R	0	0	0	0	0	0	0	1	0	0	0	0	0	0	0	1	S80F
009_09	ERS016494	5504_7#5	180.161	2777036	35	79343.9	418281	145182	De000691/09	2009-02-17	Hospital 1	ST22	IV	0	0	NA	S	R	R	S	S	R	0	0	0	0	0	0	0	0	0	0	0	0	0	0	0	1	S80F
010_09	ERS016495	5504_7#6	185.319	2772209	43	64470	418283	120722	De000692/09	2009-02-17	Hospital 1	ST22	IV	0	0	NA	S	R	R	S	S	R	0	0	0	0	0	0	0	0	0	0	0	0	0	0	0	1	S80F
011_09	ERS016496	5504_7#7	170.972	2776637	41	67722.9	418600	125304	De000694/09	2009-02-17	Hospital 1	ST22	IV	0	0	NA	S	R	R	S	S	R	0	0	0	0	0	0	0	0	0	0	0	0	0	0	0	1	S80F
018_09	ERS016497	5504_7#8	187.798	2805069	44	63751.6	326161	108402	DB011789/09	2009-02-24	Hospital 1	ST22	IV	0	0	NA	S	R	R	S	S	R	0	0	0	0	0	0	0	0	0	0	0	0	0	0	0	1	S80F
054_09	ERS016491	5504_7#9	192.634	2771433	44	62987.1	283087	108080	De001724/09	2009-04-26	Hospital 1	ST22	IV	0	0	NA	S	S	S	S	S	R	0	0	0	0	0	0	0	0	0	0	0	0	0	0	0	0	S80F
CGH2_09	ERS016526	5534_3#2	168.834	2806206	49	57269.5	306407	100746	9033204361/09	2009-05-26	Hospital 3	ST22	IV	0	0	NA	R	R	R	S	S	R	0	0	0	0	0	0	0	1	0	0	0	0	0	0	0	1	S80F
CGH6_09	ERS016548	5534_5#12	181.949	2804677	50	56093.5	327034	113245	9093428285/09	2009-09-13	Hospital 3	ST22	IV	0	0	NA	S	R	R	S	S	R	1	0	0	0	0	0	0	0	0	0	0	0	0	0	0	1	S80F
TTSH5_10	ERS016671	5673_2#11	176.301	2782177	50	55643.5	298569	100765	0063-548256	2010-06-30	Hospital 2	ST22	IV	0	0	NA	S	R	R	S	S	R	0	0	0	0	0	0	0	0	0	0	0	0	0	0	0	1	S80F
TTSH3_10	ERS016651	5589_6#2	210.757	2802011	46	60913.3	342668	108228	0073-560254	2010-07-05	Hospital 2	ST22	IV	0	0	NA	S	R	R	S	S	R	0	0	0	0	0	0	0	0	0	0	0	0	0	0	0	1	S80F
CGH6_10	ERS016549	5534_6#1	195.008	2800461	43	65127	290491	125363	0080346266/10	2010-08-17	Hospital 3	ST22	IV	0	0	NA	S	R	R	S	S	R	0	0	0	0	0	0	0	0	0	0	0	0	0	0	0	1	S80F
002_10	ERS016505	5504_8#4	242.977	2774328	49	56618.9	326274	107416	DB53649/10	2010-09-01	Hospital 1	ST22	IV	0	0	NA	S	R	R	S	S	R	0	0	0	0	0	0	0	0	0	0	0	0	0	0	0	1	S80F
003_10	ERS016498	5504_8#5	191.042	2807683	45	62393	197059	125328	DB053660/10	2010-09-01	Hospital 1	ST22	IV	0	0	NA	S	R	R	S	S	R	0	0	0	0	0	0	0	0	0	0	0	0	0	0	0	1	S80F
004_10	ERS016507	5504_8#6	236.718	2803953	46	60955.5	282708	108123	DB054202/10	2010-09-03	Hospital 1	ST22	IV	0	0	NA	S	R	R	S	S	R	0	0	0	0	0	0	0	0	0	0	0	0	0	0	0	1	S80F
005_10	ERS016508	5504_8#7	141.903	2801656	45	62259	283104	108080	DM017296/10	2010-09-06	Hospital 1	ST22	IV	0	0	NA	S	R	R	S	S	R	0	0	0	0	0	0	0	0	0	0	0	0	0	0	0	1	S80F
001_10	ERS016504	5504_8#3	202.081	2759827	39	70764.8	285248	133204	DM17445/10	2010-09-08	Hospital 1	ST22	IV	0	0	NA	R	S	S	R	S	R	0	0	0	0	0	1	0	1	0	0	0	0	0	0	0	0	S80F
113_04	ERS040959	6731_7#17	142.619	2968121	41	72393.2	569543	208241	DR26911/88	1988	Hospital 1	ST239	III	1	0	NA	R	R	R	R	R	R	0	0	0	1	0	1	0	1	1	0	0	1	0	1	1	0	-
115_04	ERS040960	6731_7#18	60.979	3026653	70	43237.9	277092	136203	DP27034/89	1989	Hospital 1	ST239	III	1	0	NA	R	R	R	R	R	R	0	0	0	1	0	1	1	1	1	0	0	1	0	1	1	0	-
WAU_8	ERS040910	6673_6#7	385.805	3023433	56	53989.9	313883	163818	WBG4997	1982-01-01	Hospital 1	ST239	III	1	0	NA	S	R	R	R	R	S	0	0	0	1	0	1	1	0	1	0	0	1	0	1	0	0	-
WAU_9	ERS040911	6673_6#8	594.388	3016790	54	55866.5	313649	150625	WBG6119	1985-01-01	Hospital 1	ST239	III	1	0	NA	S	R	R	R	R	S	0	0	0	1	0	1	1	0	1	0	0	0	0	1	0	0	-
WAU_10	ERS040912	6673_6#9	301.91	3022783	55	54959.7	404242	159056	WBG8484	1985-01-01	Hospital 1	ST239	III	1	0	NA	R	R	R	R	R	R	0	0	0	1	0	1	1	1	1	0	1	0	0	1	1	0	S80F
WAU_11	ERS040913	6673_6#10	194.649	3005191	64	46956.1	265878	138010	WBG8485	1996-01-01	Hospital 1	ST239	III	1	0	NA	S	R	R	R	R	R	0	0	0	1	0	1	1	1	1	0	0	0	0	1	1	0	S80F
WAU_12	ERS040914	6673_6#11	270.132	3023178	56	53985.3	284759	138017	WBG8486	1996-01-01	Hospital 1	ST239	III	1	0	NA	R	R	R	R	R	R	0	0	0	1	0	1	1	1	1	0	1	0	0	1	1	0	S80F
WAU_13	ERS040915	6673_6#12	154.644	3018839	63	47918.1	280374	137438	WBG8487	1996-01-01	Hospital 1	ST239	III	1	0	NA	R	R	R	R	R	R	0	0	0	1	0	1	1	1	1	0	1	0	0	1	1	0	S80F
WAU_14	ERS040916	6673_6#13	466.849	3024409	56	54007.3	418211	137097	WBG8488	1996-01-01	Hospital 1	ST239	III	1	0	NA	R	R	R	R	R	R	0	0	0	1	0	1	1	1	1	0	1	0	0	1	1	0	S80F
WAU_15	ERS040917	6673_6#14	688.395	3023852	50	60477	403869	159053	WBG8489	1996-01-01	Hospital 1	ST239	III	1	0	NA	R	R	R	R	R	R	0	0	0	1	0	1	1	1	1	0	1	0	0	1	1	0	S80F
WAU_16	ERS040918	6673_6#15	630.298	3020779	55	54923.2	280284	165898	WBG8490	1996-01-01	Hospital 1	ST239	III	1	0	NA	R	R	R	R	R	R	0	0	0	1	0	1	1	1	1	0	1	0	0	1	1	0	S80F
WAU_17	ERS040919	6673_6#16	663.905	2966533	48	61802.8	403419	138010	WBG8491	1996-01-01	Hospital 1	ST239	III	1	0	NA	S	R	R	R	R	R	0	0	0	1	0	1	0	1	1	0	1	0	0	1	1	0	S80F
WAU_18	ERS040920	6673_6#17	583.15	3003324	52	57756.2	453946	144957	WBG8492	1996-01-01	Hospital 1	ST239	III	1	0	NA	R	R	R	R	R	R	0	0	0	1	0	1	1	1	1	0	1	0	0	1	1	0	S80F
WAU_19	ERS040921	6673_6#18	171.043	2991674	69	43357.6	541670	159055	WBG8493	1996-01-01	Hospital 1	ST239	III	1	0	NA	R	R	R	R	R	R	0	0	0	1	0	1	1	1	1	0	1	0	0	1	1	0	S80F
WAU_20	ERS040922	6673_6#19	474.728	3020622	54	55937.4	453464	156832	WBG8494	1996-01-01	Hospital 1	ST239	III	1	0	NA	R	R	R	R	R	R	0	0	0	1	0	1	1	1	1	0	1	0	0	1	1	0	S80F
WAU_3	ERS040905	6673_6#2	435.595	3021412	61	49531.3	313931	204954	WBG1987	1996-01-01	Hospital 1	ST239	III	1	0	NA	S	R	R	R	R	S	0	0	0	1	0	1	1	0	1	0	0	1	0	1	0	0	-
WAU_21	ERS040923	6673_7#1	441.389	3020106	62	48711.4	280143	140904	WBG8495	1996-01-01	Hospital 1	ST239	III	1	0	NA	R	R	R	R	R	R	0	0	0	1	0	1	1	1	1	0	1	0	0	1	1	0	S80F
WAU_23	ERS040925	6673_7#3	376.942	3010973	68	44279	237507	117680	WBG8497	1996-01-01	Hospital 1	ST239	III	1	0	NA	S	R	R	R	R	S	0	0	0	1	0	1	1	1	1	0	0	1	0	1	1	0	-
WAU_24	ERS040926	6673_7#4	365.962	3021533	63	47960.8	280270	109132	WBG8498	1996-01-01	Hospital 1	ST239	III	1	0	NA	R	R	R	R	R	R	0	0	0	1	0	1	1	1	1	0	1	0	0	1	1	0	S80F
WAU_51	ERS040952	6731_7#10	143.342	3004691	58	51805	404153	138008	WBG9043	1997-01-01	Hospital 1	ST239	III	1	0	NA	S	R	R	R	R	R	0	0	0	1	0	1	1	1	1	0	0	0	0	1	1	0	S80F
WAU_52	ERS040953	6731_7#11	162.103	3012277	58	51935.8	404027	145838	WBG9044	1997-01-01	Hospital 1	ST239	III	1	0	NA	S	R	R	R	R	R	0	0	0	1	0	1	1	1	1	0	0	0	0	1	1	0	S80F
WAU_53	ERS040954	6731_7#12	174.593	2985415	50	59708.3	404346	145144	WBG9045	1997-01-01	Hospital 1	ST239	III	1	0	NA	R	R	R	R	R	R	0	0	0	1	0	1	1	1	1	0	1	0	0	1	1	0	S80F
WAU_54	ERS040955	6731_7#13	95.0157	2861854	50	57237.1	404842	165475	WBG9046	1997-01-01	Hospital 1	ST239	III	1	0	NA	S	R	R	R	S	R	0	0	0	1	0	1	0	1	1	0	0	0	0	1	1	0	S80F
WAU_55	ERS040956	6731_7#14	121.039	3018984	62	48693.3	404862	117490	WBG9047	1997-01-01	Hospital 1	ST239	III	1	0	NA	R	R	R	R	R	R	0	0	0	1	0	1	1	1	1	0	1	0	0	1	1	0	S80F
WAU_56	ERS040957	6731_7#15	88.5247	2983623	54	55252.3	280330	159017	WBG9048	1997-01-01	Hospital 1	ST239	III	0	0	NA	R	R	R	R	S	R	0	0	0	1	0	1	1	1	1	0	1	0	0	1	1	0	S80F
WAU_57	ERS040958	6731_7#16	98.2296	3002641	54	55604.5	323370	137951	WBG9049	1997-01-01	Hospital 1	ST239	III	1	0	NA	R	R	R	R	R	R	0	0	0	1	0	1	1	1	1	0	1	0	0	1	1	0	S80F
WAU_44	ERS040945	6731_7#3	221.639	3004943	51	58920.4	280373	140928	WBG9035	1997-01-01	Hospital 1	ST239	III	1	0	NA	R	R	R	R	R	R	0	0	0	1	0	1	1	1	1	0	1	0	0	1	1	0	S80F
WAU_45	ERS040946	6731_7#4	134.2	3023749	64	47246.1	323555	138007	WBG9036	1997-01-01	Hospital 1	ST239	III	1	0	NA	R	R	R	R	R	R	0	0	0	1	0	1	1	1	1	0	1	0	0	1	1	0	S80F
WAU_46	ERS040947	6731_7#5	157.212	3002950	53	56659.4	281596	138005	WBG9037	1997-01-01	Hospital 1	ST239	III	1	0	NA	R	R	R	R	R	R	0	0	0	1	0	1	1	1	1	0	1	0	0	1	1	0	S80F
WAU_47	ERS040948	6731_7#6	70.3767	3000608	57	52642.2	280337	140881	WBG9038	1997-01-01	Hospital 1	ST239	III	1	0	NA	R	R	R	R	R	R	0	0	0	1	0	1	1	1	1	0	1	0	0	1	1	0	S80F
WAU_48	ERS040949	6731_7#7	115.38	3004787	56	53656.9	280029	150216	WBG9039	1997-01-01	Hospital 1	ST239	III	1	0	NA	R	R	R	R	R	R	0	0	0	1	0	1	1	1	1	0	1	0	0	1	1	0	S80F
WAU_49	ERS040950	6731_7#8	155.005	3030428	58	52248.8	296987	146138	WBG9040	1997-01-01	Hospital 1	ST239	III	1	0	NA	R	R	R	R	R	R	0	0	0	1	0	1	1	1	1	0	1	0	0	1	1	0	S80F
WAU_50	ERS040951	6731_7#9	195.111	3002489	60	50041.5	280284	134975	WBG9042	1997-01-01	Hospital 1	ST239	III	1	0	NA	R	R	R	R	R	R	0	0	0	1	0	1	1	1	1	0	1	0	0	1	1	0	S80F
WAU_30	ERS040932	6673_7#10	530.835	3008929	56	53730.9	280322	140734	WBG9020	1997-01-01	Hospital 4	ST239	III	1	0	NA	R	R	R	R	R	I	0	0	0	1	0	1	1	1	1	0	1	0	0	1	1	0	S80F
WAU_31	ERS040933	6673_7#11	677.329	2985528	53	56330.7	404196	136616	WBG9022	1997-01-01	Hospital 4	ST239	III	1	0	NA	S	R	R	R	R	R	0	0	0	1	0	1	0	1	1	0	0	0	0	1	1	0	S80F
WAU_32	ERS040934	6673_7#12	636.565	2998559	63	47596.2	314088	110961	WBG9023.1	1997-01-01	Hospital 4	ST239	III	1	0	NA	S	R	R	R	R	R	0	0	0	1	0	1	1	1	1	0	0	0	0	1	1	0	S80F
WAU_33	ERS040935	6673_7#13	450.615	3000360	55	54552	259797	136951	WBG9023.2	1997-01-01	Hospital 4	ST239	III	1	0	NA	S	R	R	R	R	R	0	0	0	1	0	1	1	1	1	0	0	0	0	1	1	0	S80F, H103Y
WAU_34	ERS040936	6673_7#14	650.181	3002809	65	46197.1	260453	113105	WBG9023.3	1997-01-01	Hospital 4	ST239	III	1	0	NA	S	R	R	R	R	R	0	0	0	1	0	1	1	1	1	0	0	0	0	1	1	0	S80F
WAU_35	ERS040937	6673_7#15	486.666	3022598	60	50376.6	453497	136443	WBG9024	1997-01-01	Hospital 4	ST239	III	1	0	NA	R	R	R	R	R	R	0	0	0	1	0	1	1	1	1	0	1	0	0	1	1	0	S80F
WAU_36	ERS040938	6673_7#16	637.408	3022146	61	49543.4	535779	136632	WBG9025	1997-01-01	Hospital 4	ST239	III	1	0	NA	R	R	R	R	R	R	0	0	0	1	0	1	1	1	1	0	1	0	0	1	1	0	S80F
WAU_38	ERS040939	6673_7#17	383.901	3024684	67	45144.5	215700	138009	WBG9027	1997-01-01	Hospital 4	ST239	III	1	0	NA	R	R	R	R	R	R	0	0	0	1	0	1	1	1	1	0	1	0	0	1	1	0	S80F
WAU_39	ERS040940	6673_7#18	788.096	2983209	52	57369.4	279183	140905	WBG9028	1997-01-01	Hospital 4	ST239	III	1	0	NA	R	R	R	R	R	R	0	0	0	1	0	1	0	1	1	0	1	0	0	1	1	0	S80F
WAU_41	ERS040942	6673_7#20	507.104	3026689	70	43238.4	317164	112262	WBG9032	1997-01-01	Hospital 4	ST239	III	1	0	NA	R	R	R	R	R	R	0	0	0	1	0	1	1	1	1	0	1	0	0	1	1	0	S80F
WAU_25	ERS040927	6673_7#5	458.48	3019373	66	45748.1	280319	100869	WBG9015	1997-01-01	Hospital 4	ST239	III	1	0	NA	R	R	R	R	R	R	0	0	0	1	0	1	1	1	1	0	1	0	0	1	1	0	S80F
WAU_26	ERS040928	6673_7#6	356.93	3022796	65	46504.6	283576	106211	WBG9016	1997-01-01	Hospital 4	ST239	III	1	0	NA	R	R	R	R	R	R	0	0	0	1	0	1	1	1	1	0	1	0	0	1	1	0	S80F
WAU_27	ERS040929	6673_7#7	353.561	2999469	68	44109.8	418224	113110	WBG9017	1997-01-01	Hospital 4	ST239	III	1	0	NA	S	R	R	R	R	R	0	0	0	1	0	1	1	1	1	0	0	0	0	1	1	0	S80F
WAU_28	ERS040930	6673_7#8	359.571	2973215	55	54058.4	302826	112422	WBG9018	1997-01-01	Hospital 4	ST239	III	1	0	NA	S	R	R	R	R	R	0	0	0	1	0	1	1	1	1	0	0	0	0	1	1	0	S80F
WAU_29	ERS040931	6673_7#9	553.189	3012011	60	50200.2	280268	138011	WBG9019	1997-01-01	Hospital 4	ST239	III	1	0	NA	R	R	R	R	R	R	0	0	0	1	0	1	1	1	1	0	1	0	0	1	1	0	S80F
WAU_42	ERS040943	6731_7#1	140.161	3003058	57	52685.2	404919	139193	WBG9033	1997-01-01	Hospital 4	ST239	III	1	0	NA	S	R	R	R	R	R	0	0	0	1	0	1	1	1	1	0	0	0	0	1	1	0	S80F
WAU_43	ERS040944	6731_7#2	162.584	2990043	53	56415.9	259894	136334	WBG9034	1997-01-01	Hospital 4	ST239	III	0	0	NA	S	R	R	R	R	R	0	0	0	1	0	1	1	1	1	0	0	0	0	1	1	0	S80F
009_00	ERS016620	5589_2#4	101.388	3025405	66	45839.5	280322	117479	DB040363/00	2000-08-19	Hospital 1	ST239	III	1	0	NA	R	R	R	R	R	R	0	0	0	1	0	1	1	1	1	0	1	0	0	1	1	1	S80F
002_00	ERS016566	5534_7#4	156.618	3000022	53	56604.2	274867	140827	DB040859/00	2000-08-22	Hospital 1	ST239	III	1	0	NA	R	R	R	R	R	R	0	0	0	1	0	1	1	1	1	0	1	0	0	1	1	0	S80F
006_00	ERS016604	5589_1#4	142.163	3033850	62	48933.1	215336	132319	DB043050/00	2000-09-03	Hospital 1	ST239	III	1	0	NA	R	R	R	R	R	R	1	1	1	1	1	1	1	1	1	0	1	0	0	1	1	0	S80F
011_00	ERS016552	5534_6#4	134.261	3017544	55	54864.4	323323	121584	DM020975/00	2000-11-20	Hospital 1	ST239	III	1	0	NA	R	R	R	R	R	R	0	0	0	1	0	1	1	0	1	0	1	0	0	1	1	0	S80F
012_00	ERS016558	5534_6#10	133.72	3020070	62	48710.8	280224	138007	DB057108/00	2000-11-27	Hospital 1	ST239	III	1	0	NA	R	R	R	R	R	R	1	0	0	1	0	1	1	0	1	0	1	0	0	1	1	0	S80F
013_00	ERS016562	5534_6#11	123.825	3016241	55	54840.8	242019	182339	DB058245/00	2000-12-03	Hospital 1	ST239	IV	0	0	NA	R	R	R	R	R	R	0	0	1	1	1	1	1	0	1	0	1	0	1	1	1	0	S80F
019_01	ERS016561	5534_7#3	170.632	3007786	56	53710.5	280243	109944	DM02138/01	2001-02-05	Hospital 1	ST239	III	1	0	NA	R	R	R	R	R	R	1	0	0	1	0	1	1	1	1	0	1	0	0	1	1	0	S80F
020_01	ERS016567	5534_7#5	133.882	3005931	58	51826.4	280377	136800	DB006232/01	2001-02-06	Hospital 1	ST239	III	1	0	NA	R	R	R	R	R	R	1	0	0	1	0	1	1	1	1	0	1	0	0	1	1	0	S80F
TTSH1_01	ERS016623	5589_2#6	113.954	3001561	55	54573.8	253218	111503	1351-118	2001-02-17	Hospital 2	ST239	III	1	0	NA	R	R	R	R	R	R	0	0	0	1	0	1	1	1	1	0	1	0	0	1	1	0	S80F
022_01	ERS016573	5534_8#1	174.513	3005861	49	61344.1	403465	158940	DB013783/01	2001-03-18	Hospital 1	ST239	III	1	0	NA	R	R	R	R	R	R	1	0	0	1	0	1	1	1	1	0	1	0	0	1	1	0	S80F
023_01	ERS016574	5534_8#2	152.903	2951355	84	35135.2	240362	77620	DB014329/01	2001-03-21	Hospital 1	ST239	III	0	1	From just after direct flanking region SCCmec (34135) - different ACME. Similar to JKD6008	R	R	R	R	R	R	1	0	0	1	1 (part of SCCmec with ble)	1	1	0	1	1	1	1	0	1	1	0	S80F, R372H, E638K
025_01	ERS016575	5534_8#3	183.667	3055063	75	40734.2	453023	141698	DB014793/01	2001-03-23	Hospital 1	ST239	III	1	0	NA	R	R	R	R	R	R	0	0	1	1	1	1	1	1	1	0	1	0	0	1	1	0	S80F
028_01	ERS016581	5534_8#9	181.917	3031151	58	52261.2	280091	116343	DM07777/01	2001-05-01	Hospital 1	ST239	III	1	0	NA	R	R	R	R	R	R	0	0	0	1	0	1	1	1	1	0	1	0	0	1	1	0	S80F
030_01	ERS016582	5534_8#10	150.129	3028983	64	47327.9	280100	138010	DM008754/01	2001-05-17	Hospital 1	ST239	III	1	0	NA	R	R	R	R	R	R	0	0	0	1	0	1	1	1	1	0	1	0	0	1	1	0	S80F
031_01	ERS016590	5551_5#1	172.508	3003748	54	55625	280150	138010	DB025818/01	2001-05-22	Hospital 1	ST239	III	1	0	NA	R	R	R	R	R	R	0	0	0	1	0	1	1	1	1	0	1	0	0	1	1	0	S80F
033_01	ERS016596	5551_5#8	321.023	3042812	63	48298.6	403923	137972	DB026830/01	2001-05-28	Hospital 1	ST239	III	1	0	NA	R	R	R	R	R	R	0	0	1	1	1	1	1	1	1	0	1	0	0	1	1	0	S80F
032_01	ERS016589	5551_5#7	194.298	3033509	77	39396.2	325750	117567	DB027348/01	2001-05-30	Hospital 1	ST239	III	1	0	NA	R	R	R	R	R	R	0	0	0	1	0	1	1	1	1	0	1	0	0	1	1	0	S80F
TTSH2_01	ERS016636	5589_3#5	139.787	3004249	55	54622.7	403785	144736	1359-116	2001-12-25	Hospital 2	ST239	III	1	0	NA	R	R	R	R	R	R	0	0	0	1	0	1	1	1	1	0	1	0	0	1	1	0	S80F
TTSH3_01	ERS016638	5589_5#4	192.967	3079586	83	37103.4	254741	112307	1360-35	2001-12-26	Hospital 2	ST239	III	1	0	NA	R	R	R	R	R	R	0	0	1	1	1	1	1	1	1	0	1	0	0	1	1	1	S80F
TTSH4_01	ERS016652	5589_6#3	220.185	3009596	59	51010.1	246585	115871	1360-46	2001-12-26	Hospital 2	ST239	III	1	0	NA	R	R	R	R	R	R	0	0	0	1	0	1	0	1	1	0	1	1	0	1	1	0	S80F
TTSH5_01	ERS016666	5673_2#2	151.311	3001739	55	54577.1	323324	138012	1364-82	2001-12-30	Hospital 2	ST239	III	1	0	NA	R	R	R	R	R	R	0	0	0	1	0	1	1	1	1	0	1	0	0	1	1	0	S80F
TTSH1_02	ERS016624	5589_2#7	97.0392	3003903	57	52700.1	280256	137957	2002-54	2002-01-02	Hospital 2	ST239	III	1	0	NA	R	R	R	R	R	R	0	0	0	1	0	1	1	1	1	0	1	0	0	1	1	0	S80F
TTSH4_02	ERS016653	5589_6#4	171.707	3021817	56	53961	404281	137958	2006-106	2002-01-06	Hospital 2	ST239	III	1	0	NA	R	R	R	R	R	R	0	0	0	1	0	1	1	1	1	0	1	0	0	1	1	0	S80F
TTSH5_02	ERS016667	5673_2#3	194.004	3004362	52	57776.2	384917	138010	2008-12	2002-01-07	Hospital 2	ST239	III	1	0	NA	R	R	R	R	R	R	0	0	0	1	0	1	1	1	1	0	1	0	0	1	1	0	S80F
TTSH2_02	ERS016631	5589_3#6	144.341	2956671	47	62907.9	295535	158994	2011-47	2002-01-11	Hospital 2	ST239	(no SCCmec element)	0	0	NA	R	R	R	R	R	R	0	0	0	1	0	1	1	0	1	0	1	0	0	1	1	0	S80F
TTSH3_02	ERS016644	5589_5#5	196.39	3001511	59	50873.1	215714	129557	2013-31	2002-01-12	Hospital 2	ST239	III	1	0	NA	R	R	R	R	R	R	0	0	0	1	0	1	1	1	1	0	1	0	0	1	1	0	S80F
064_02	ERS016605	5589_1#5	129.909	3020745	60	50345.8	215496	105751	DM019329/02	2002-11-03	Hospital 1	ST239	III	1	0	NA	R	R	R	R	R	R	0	0	1	1	1	1	0	1	1	0	1	0	1	1	1	0	S80F
065_02	ERS016611	5589_1#6	140.498	2987913	58	51515.7	255197	105786	DM059239/02	2002-11-03	Hospital 1	ST239	III	1	0	NA	R	R	R	R	R	R	0	0	0	1	0	1	0	1	1	0	1	0	0	1	1	0	S80F
066_02	ERS016612	5589_1#7	130.432	2988658	59	50655.2	215311	115982	DM019692/02	2002-11-09	Hospital 1	ST239	III	1	0	NA	R	R	R	R	R	R	0	0	0	1	0	1	0	1	1	0	1	0	0	1	1	0	S80F
067_02	ERS016613	5589_1#8	125.697	3005400	71	42329.6	194740	87907	DM020544/02	2002-11-21	Hospital 1	ST239	III	1	0	NA	R	R	R	R	R	R	0	0	0	1	0	1	1	1	1	0	1	0	0	1	1	0	S80F
069_02	ERS016615	5589_1#10	115.757	3058940	81	37764.7	441679	119319	DB065511/02	2002-12-09	Hospital 1	ST239	III	1	0	NA	R	R	R	R	R	R	0	0	1	1	1	1	1	1	1	0	1	0	0	1	1	1	S80F
068_02	ERS016614	5589_1#9	115.445	3033208	74	40989.3	250485	112469	DB065965/02	2002-12-11	Hospital 1	ST239	III	1	0	NA	R	R	R	R	R	R	0	0	0	1	0	1	1	0	1	0	1	0	0	1	1	1	S80F
070_03	ERS016616	5589_1#11	152.706	2993767	55	54432.1	212011	138012	DR001455/03	2003-01-18	Hospital 1	ST239	III	1	0	NA	R	R	R	R	R	R	0	0	0	1	0	1	1	0	1	0	1	0	0	1	1	0	S80F
071_03	ERS016617	5589_2#1	110.053	2991824	57	52488.1	323267	138012	DM001208/03	2003-01-20	Hospital 1	ST239	III	1	0	NA	R	R	R	R	R	R	0	0	0	1	0	1	1	0	1	0	1	0	0	1	1	0	S80F
TTSH1_03	ERS016630	5589_2#8	97.7203	3001318	55	54569.4	404081	151285	3037-297	2003-02-06	Hospital 2	ST239	III	1	0	NA	R	R	R	R	R	R	0	0	0	1	0	1	1	1	1	0	1	0	0	1	1	0	S80F
TTSH2_03	ERS016632	5589_3#7	128.621	3086101	81	38100	453528	104163	3038-49	2003-02-07	Hospital 2	ST239	III	1	0	NA	R	R	R	R	R	R	0	0	1	1	0	1	1	1	1	0	1	0	1	1	1	0	S80F
TTSH3_03	ERS016645	5589_5#6	151.864	3002118	52	57733	242191	104673	3039-17	2003-02-08	Hospital 2	ST239	III	1	0	NA	R	R	R	R	R	R	0	0	0	1	0	1	1	1	1	0	1	0	0	1	1	0	S80F
TTSH5_03	ERS016668	5673_2#4	164.676	3003656	55	54611.9	242234	136616	3044-211	2003-02-13	Hospital 2	ST239	III	1	0	NA	R	R	R	R	R	R	0	0	0	1	0	1	1	1	1	0	1	0	0	1	1	0	S80F
TTSH4_03	ERS016654	5589_6#5	131.694	3038148	64	47471.1	218122	137951	3046-47	2003-02-15	Hospital 2	ST239	III	1	0	NA	R	R	R	R	R	R	0	0	1	1	1	1	1	1	1	0	1	0	0	1	1	0	S80F
086_03	ERS016619	5589_2#3	119.464	2979051	59	50492.4	274812	118684	DB057872/03	2003-11-14	Hospital 1	ST239	III	1	0	NA	R	R	R	R	R	R	1	1	0	1	0	1	1	1	1	0	1	0	0	1	1	0	S80F
101_03	ERS016550	5534_6#2	180.79	2999327	53	56591.1	215319	138011	DB062043/03	2003-12-08	Hospital 1	ST239	III	1	0	NA	R	R	R	R	R	R	0	0	0	1	0	1	1	1	1	0	1	0	0	1	1	0	S80F
099_03	ERS016622	5589_2#5	104.571	2995233	60	49920.6	403804	154292	DB063368/03	2003-12-15	Hospital 1	ST239	III	1	0	NA	R	R	R	R	R	R	0	0	0	1	0	1	1	1	1	0	1	0	0	1	1	0	S80F
102_03	ERS016551	5534_6#3	156.668	2997771	54	55514.3	404296	154399	DB065502/03	2003-12-29	Hospital 1	ST239	III	1	0	NA	R	R	R	R	R	R	0	0	0	1	0	1	1	1	1	0	1	0	0	1	1	0	S80F
255_04	ERS016576	5534_8#4	150.083	3012668	66	45646.5	403885	158971	AH255/04	2004-01-01	Hospital 1	ST239	III	1	0	NA	R	R	R	R	R	R	0	0	0	1	0	1	1	1	1	0	1	0	0	1	1	0	S80F
259_04	ERS016577	5534_8#5	150.052	2986988	45	66377.5	453427	136269	AH259/04	2004-01-02	Hospital 1	ST239	III	1	0	NA	R	R	R	R	R	R	0	0	0	1	0	1	0	1	1	0	1	0	0	1	1	0	S80F
TTSH1_04	ERS016625	5589_2#9	84.0826	3025847	78	38792.9	250322	84734	4036-30	2004-02-04	Hospital 2	ST239	III	1	0	NA	R	R	R	R	R	R	0	0	0	1	0	1	1	1	1	0	1	0	0	1	1	0	S80F
TTSH4_04	ERS016655	5589_6#6	164.751	3022320	69	43801.7	253400	108981	4045-32	2004-02-14	Hospital 2	ST239	III	1	0	NA	R	R	R	R	R	R	0	0	0	1	0	1	1	1	1	0	1	0	0	1	1	0	S80F
TTSH5_04	ERS016662	5673_2#5	167.069	3000973	52	57711	280251	137960	4045-41	2004-02-14	Hospital 2	ST239	III	1	0	NA	R	R	R	R	R	R	0	0	0	1	0	1	1	1	1	0	1	0	0	1	1	0	S80F
262_04	ERS016578	5534_8#6	139.004	3023802	43	70321	596201	159750	AH262/04	2004-03-01	Hospital 1	ST239	III	1	0	NA	R	R	R	R	R	R	0	0	0	1	0	1	1	1	1	0	1	0	0	1	1	0	S80F
263_04	ERS016579	5534_8#7	139.358	3002393	53	56648.9	265749	110971	AH263/04	2004-04-01	Hospital 1	ST239	III	1	0	NA	R	R	R	R	R	R	0	0	0	1	0	1	1	0	1	0	1	0	1	1	1	0	S80F
264_04	ERS016580	5534_8#8	149.083	2985029	58	51466	404380	129782	AH264/04	2004-05-01	Hospital 1	ST239	III	0	0	NA	R	R	R	R	R	R	0	0	0	1	0	1	1	1	1	0	1	0	0	1	1	0	S80F
157_04	ERS016560	5534_7#2	142.796	3022205	64	47221.9	312740	119934	DB037404/04	2004-07-30	Hospital 1	ST239	III	1	0	NA	R	R	R	R	R	R	0	0	0	1	0	1	1	1	1	0	1	0	0	1	1	0	S80F
156_04	ERS016559	5534_7#1	176.344	3019242	60	50320.7	231061	110656	DM014360/04	2004-08-03	Hospital 1	ST239	III	1	0	NA	R	R	R	R	R	R	0	0	0	1	0	1	1	1	1	0	1	0	0	1	1	0	S80F
TTSH1_05	ERS016626	5589_2#10	96.022	3001226	58	51745.3	403732	138007	5060-05	2005-03-02	Hospital 2	ST239	III	1	0	NA	R	R	R	R	R	R	0	0	0	1	0	1	1	1	1	0	1	0	0	1	1	0	S80F
TTSH5_05	ERS016663	5673_2#6	162.943	3005462	55	54644.8	215867	136567	5064-28	2005-03-06	Hospital 2	ST239	III	1	0	NA	R	R	R	R	R	R	1	0	0	1	0	1	1	1	1	0	1	0	0	1	1	0	S80F
030_05	ERS016583	5534_8#11	152.164	3003618	69	43530.7	280146	84555	DB019675/05	2005-04-24	Hospital 1	ST239	III	1	0	NA	R	R	R	R	R	R	1	1	0	1	0	1	1	1	1	0	1	0	0	1	1	0	S80F
049_05	ERS016603	5551_6#6	103.739	3005841	64	46966.3	255557	143868	DM007329/05	2005-05-06	Hospital 1	ST239	III	1	0	NA	R	R	R	R	R	R	1	0	0	1	0	1	1	1	1	0	1	0	0	1	1	0	S80F
052_05	ERS016608	5589_1#1	141.768	2988612	58	51527.8	212024	136237	DM007303/05	2005-05-06	Hospital 1	ST239	III	1	0	NA	R	R	R	R	R	R	0	0	0	1	0	1	0	1	1	0	1	0	0	1	1	0	S80F
056_05	ERS016610	5589_1#3	140.906	3056714	74	41306.9	250390	138010	DM007412/05	2005-05-08	Hospital 1	ST239	III	1	0	NA	R	R	R	R	R	R	0	0	1	1	1	1	1	1	1	0	1	0	0	1	1	1	S80F
078_05	ERS016618	5589_2#2	108.923	3001253	53	56627.4	280197	149643	DB022127/05	2005-05-09	Hospital 1	ST239	III	1	0	NA	R	R	R	R	R	R	0	0	0	1	0	1	1	1	1	0	1	0	0	1	1	0	S80F
152_05	ERS016563	5534_6#12	173.932	3003427	55	54607.8	280267	137962	DM008437/05	2005-05-27	Hospital 1	ST239	III	1	0	NA	R	R	R	R	R	R	0	0	0	1	0	1	1	1	1	0	1	0	0	1	1	0	S80F
352_05	ERS016597	5551_5#9	221.35	3021652	64	47213.3	408263	159151	DB044224/05	2005-08-31	Hospital 1	ST239	III	1	0	NA	R	R	R	R	R	R	0	0	0	1	0	1	1	1	1	0	1	0	0	1	1	0	S80F
362_05	ERS016591	5551_5#10	244.583	3021211	68	44429.6	403738	158702	DB046586/05	2005-09-14	Hospital 1	ST239	III	1	0	NA	R	R	R	R	R	R	0	0	0	1	0	1	1	1	1	0	1	0	0	1	1	0	S80F
367_05	ERS016592	5551_5#11	185.69	3015676	86	35066	403944	138015	DB047240/05	2005-09-17	Hospital 1	ST239	III	1	0	NA	R	R	R	R	R	R	0	0	0	1	0	1	1	1	1	0	1	0	0	1	1	0	S80F
CGH5_05	ERS016541	5534_5#4	160.643	3000303	55	54551	280095	112310	5122731095/05	2005-12-27	Hospital 3	ST239	III	1	0	NA	R	R	R	R	R	R	0	0	0	1	0	1	1	0	1	0	1	0	0	1	1	0	S80F
003_06	ERS016553	5534_6#5	130.454	3043028	75	40573.7	261041	141722	DB001858/06	2006-01-11	Hospital 1	ST239	III	1	1	From just after direct flanking region SCCmec (34135) - repeats SCCmec direct flanking region again before SCCHg	R	R	R	R	R	R	0	0	0	1	0	1	1	1	1	0	1	0	0	1	1	0	S80F
TTSH3_06	ERS016648	5589_5#9	185.788	3004484	59	50923.5	280180	137960	6013-643532	2006-01-15	Hospital 2	ST239	III	1	0	NA	R	R	R	R	R	R	0	0	0	1	0	1	1	1	1	0	1	0	0	1	1	0	S80F
TTSH4_06	ERS016656	5589_6#8	198.556	3003253	53	56665.2	267396	112284	6013-650659	2006-01-18	Hospital 2	ST239	III	1	0	NA	R	R	R	R	R	R	0	0	0	1	0	1	1	1	1	0	1	0	0	1	1	0	S80F
TTSH5_06	ERS016664	5673_2#7	199.926	2991463	58	51576.9	262126	138029	6013-651744	2006-01-18	Hospital 2	ST239	III	1	0	NA	R	R	R	R	R	R	0	0	0	1	0	1	0	1	1	0	1	0	0	1	1	1	S80F
009_06	ERS016554	5534_6#6	136.137	3041102	59	51544.1	404037	117722	DB005607/06	2006-02-01	Hospital 1	ST239	III	1	0	NA	R	R	R	R	R	R	0	0	1	1	0	1	1	1	1	0	1	0	0	1	1	0	S80F
100_06	ERS016556	5534_6#8	181.752	2998057	54	55519.6	215567	145514	DB10089/06	2006-02-23	Hospital 1	ST239	III	1	0	NA	R	R	R	R	R	R	0	0	0	1	0	1	1	0	1	0	1	0	0	1	1	0	S80F
106_06	ERS016555	5534_6#7	127.386	3003810	58	51789.8	404306	136190	DX0254/06	2006-03-15	Hospital 1	ST239	III	1	0	NA	R	R	R	R	R	R	0	0	0	1	0	1	1	1	1	0	1	0	0	1	1	0	S80F
352_06	ERS016557	5534_6#9	152.109	3038661	52	58435.8	258750	136462	DX0441/06	2006-04-27	Hospital 1	ST239	III	1	0	NA	R	R	R	R	R	R	1	0	0	1	0	1	1	1	1	0	1	0	0	1	1	0	S80F
CGH6_06	ERS016546	5534_5#10	157.124	3026692	53	57107.4	294779	159054	6102297266/06	2006-10-22	Hospital 3	ST239	III	1	1	From just after direct flanking region SCCmec (34135) - repeats SCCmec direct flanking region again before SCCHg	R	R	R	R	R	R	0	0	0	1	0	1	1	1	1	0	1	0	0	1	1	0	S80F
TTSH3_07	ERS016649	5589_5#10	160.799	3016091	56	53858.8	237216	140754	7033-088525	2007-03-10	Hospital 2	ST239	III	1	0	NA	R	R	R	R	R	R	1	0	0	1	0	1	1	1	1	0	1	0	0	1	1	0	S80F
TTSH2_07	ERS016640	5589_3#11	132.855	3004501	56	53651.8	403606	148863	7033-089773	2007-03-11	Hospital 2	ST239	III	1	0	NA	R	R	R	R	R	R	0	0	0	1	0	1	1	1	1	0	1	0	0	1	1	0	S80F
TTSH4_07	ERS016657	5589_6#9	169.335	3005936	58	51826.5	215755	138011	7033-095223	2007-03-13	Hospital 2	ST239	III	1	0	NA	R	R	R	R	R	R	0	0	0	1	0	1	1	1	1	0	1	0	0	1	1	0	S80F, S81P
TTSH5_07	ERS016665	5673_2#8	161.21	3004601	56	53653.6	539423	136279	7033-096403	2007-03-13	Hospital 2	ST239	III	1	0	NA	R	R	R	R	R	R	0	0	0	1	0	1	1	1	1	0	1	0	0	1	1	0	S80F
102_07	ERS016565	5534_7#10	154.171	3041553	58	52440.6	218699	136155	DR004994/07	2007-04-02	Hospital 1	ST239	III	1	0	NA	R	R	R	R	R	R	0	0	0	1	0	1	1	1	1	0	1	0	0	1	1	0	S80F
101_07	ERS016564	5534_7#9	135.644	3050390	69	44208.6	245536	146077	DR004988/07	2007-04-02	Hospital 1	ST239	III	1	1	From just after direct flanking region SCCmec (34135) - repeats SCCmec direct flanking region again before SCCHg	R	R	R	R	R	R	0	0	0	1	0	1	1	1	1	0	1	0	0	1	1	0	S80F
106_07	ERS016571	5534_7#11	160.213	3031112	77	39365.1	207830	106727	DR005123/07	2007-04-04	Hospital 1	ST239	III	1	0	NA	R	R	R	R	R	R	0	0	0	1	0	1	1	1	1	0	1	0	0	1	1	0	S80F, S81P
339_07	ERS016572	5534_7#12	141.222	3043442	77	39525.2	250346	100210	DR015686/07	2007-10-15	Hospital 1	ST239	III	1	1	From just after direct flanking region SCCmec (34135) - repeats SCCmec direct flanking region again before SCCHg	R	R	R	R	R	R	0	0	0	1	0	1	1	1	1	0	1	0	0	1	1	0	S80F
CGH1_08	ERS016519	5534_2#7	141.373	3004739	53	56693.2	215686	136368	8011775603/08	2008-01-17	Hospital 3	ST239	III	1	0	NA	R	R	R	R	R	R	0	0	0	1	0	1	1	1	1	0	1	0	0	1	1	0	S80F, S81P
TTSH2_08	ERS016641	5589_5#1	171.741	3001003	54	55574.1	215519	123794	8023-032840	2008-02-14	Hospital 2	ST239	III	1	0	NA	R	R	R	R	R	R	1	0	0	1	0	1	1	1	1	0	1	0	0	1	1	0	S80F, S81P
TTSH3_08	ERS016643	5589_5#11	172.26	3003813	54	55626.2	216318	158368	8023-032825	2008-02-14	Hospital 2	ST239	III	1	0	NA	R	R	R	R	R	R	0	0	0	1	0	1	1	1	1	0	1	0	0	1	1	0	S80F, S81P
TTSH4_08	ERS016658	5589_6#10	187.546	3002828	53	56657.1	233937	138008	8023-035958	2008-02-15	Hospital 2	ST239	III	1	0	NA	R	R	R	R	R	R	0	0	0	1	0	1	1	1	1	0	1	0	0	1	1	0	S80F, S81P
CGH2_08	ERS016525	5534_3#1	152.064	2988336	60	49805.6	264220	111612	8031866998/08	2008-03-18	Hospital 3	ST239	III	1	0	NA	R	R	R	R	R	R	0	0	0	1	0	1	1	1	1	0	1	0	0	1	1	0	S80F
058_08	ERS016588	5551_5#6	157.274	3029714	72	42079.4	403824	120923	DR007259/08	2008-04-12	Hospital 1	ST239	III	1	0	NA	R	R	R	R	R	R	0	0	0	1	0	1	1	0	1	0	1	0	0	1	1	0	S80F
097_08	ERS016584	5551_5#2	136.939	3028848	54	56089.8	403568	159182	DB25394/08	2008-04-22	Hospital 1	ST239	III	1	1	Different ACME rearrangement?	R	R	R	R	R	R	0	0	0	1	0	1	1	1	1	0	1	0	0	1	1	0	S80F, S81P
CGH3_08	ERS016529	5534_3#7	136.011	3021390	61	49531	280129	103279	8053087228/08	2008-05-30	Hospital 3	ST239	III	1	1	From just after direct flanking region SCCmec (34135) - repeats SCCmec direct flanking region again before SCCHg	R	R	R	R	R	R	0	0	0	1	0	1	1	1	1	0	1	0	0	1	1	0	S80F
158_08	ERS016585	5551_5#3	145.21	3083179	84	36704.5	250226	109943	De002923/08	2008-07-16	Hospital 1	ST239	III	1	1	From just after direct flanking region SCCmec (34135) - repeats SCCmec direct flanking region again before SCCHg	R	R	R	R	R	R	0	0	1	1	1	1	1	1	1	0	1	0	0	1	1	0	S80F
CGH4_08	ERS016533	5534_5#1	199.151	3036142	46	66003.1	596351	159919	8072076845/08	2008-07-20	Hospital 3	ST239	III	1	1	From just after direct flanking region SCCmec (34135) - repeats SCCmec direct flanking region again before SCCHg	R	R	R	R	R	R	0	0	0	1	0	1	1	1	1	0	1	0	0	1	1	0	S80F
177_08	ERS016586	5551_5#4	126.393	3007850	63	47743.7	263850	140857	DB064138/08	2008-10-06	Hospital 1	ST239	III	1	0	NA	R	R	R	R	R	R	0	0	0	1	0	1	0	1	1	0	1	0	0	1	1	0	S80F
CGH6_08	ERS016547	5534_5#11	155.628	3004105	56	53644.7	298277	138008	8120236369/08	2008-12-02	Hospital 3	ST239	III	1	0	NA	R	R	R	R	R	R	0	0	0	1	0	1	1	1	1	0	1	0	0	1	1	0	S80F
CGH4_09	ERS016534	5534_5#2	184.43	3029701	67	45219.4	262788	159059	9073350043/09	2009-07-16	Hospital 3	ST239	III	1	0	NA	R	R	R	R	R	R	0	0	0	1	0	1	1	1	1	0	1	0	0	1	1	0	S80F
CGH5_09	ERS016545	5534_5#8	142.475	3044624	59	51603.8	258262	142809	9093428285/09	2009-09-13	Hospital 3	ST239	III	1	1	From just after direct flanking region SCCmec (34135) - repeats SCCmec direct flanking region again before SCCHg	R	R	R	R	R	R	1	0	1	1	1	1	0	1	1	0	1	0	1	1	1	1	S80F
131_09	ERS016593	5551_6#1	120.801	2999973	63	47618.6	242050	129665	DB070928/09	2009-11-21	Hospital 1	ST239	III	1	0	NA	R	R	R	R	R	R	0	0	0	1	0	1	1	0	1	0	1	0	0	1	1	0	S80F, S81P
134_09	ERS016594	5551_6#2	132.87	2937981	45	65288.5	280537	113005	DB071635/09	2009-11-24	Hospital 1	ST239	(excised SCCmec with remnant IS431)	0	1	From just after direct flanking region SCCmec (34135) to just before direct flanking SCCmec (102439)	R	R	R	R	R	R	0	0	0	1	0	1	1	0	1	0	1	0	0	1	1	0	S80F
135_09	ERS016595	5551_6#3	123.13	3005441	60	50090.7	280222	110966	DB072476/09	2009-11-28	Hospital 1	ST239	III	1	0	NA	R	R	R	R	R	R	1	0	0	1	0	1	1	1	1	0	1	0	0	1	1	0	S80F
CGH1_10	ERS016521	5534_2#9	150.759	3056988	85	35964.6	253326	137989	0043716978/10	2010-04-21	Hospital 3	ST239	III	1	0	NA	R	R	R	R	R	R	0	0	1	1	1	1	1	1	1	0	1	0	1	1	1	1	S80F
CGH3_10	ERS016536	5534_3#9	164.162	3031086	59	51374.3	255680	136238	0060306746/10	2010-06-20	Hospital 3	ST239	III	1	0	NA	R	R	R	R	R	R	0	0	1	1	0	1	1	1	1	0	1	0	0	1	1	0	S80F
TTSH1_10	ERS016635	5589_3#4	170.362	2966689	47	63121	268108	146481	0063-543813	2010-06-28	Hospital 2	ST239	III	0	1	From just after direct flanking region SCCmec (34135) - to (67158) at the end of SCCHg	R	R	R	R	R	R	0	0	0	1	0	1	0	1	1	0	1	0	0	1	1	0	S80F, S81P
TTSH2_10	ERS016637	5589_5#3	212.508	3006549	63	47723	222202	134779	0073-555311	2010-07-03	Hospital 2	ST239	III	1	0	NA	R	R	R	R	R	R	0	0	0	1	0	1	1	1	1	0	1	0	0	1	1	0	S80F, S81P
CGH4_10	ERS016535	5534_5#3	146.56	3045138	75	40601.8	250242	136235	0080344437/10	2010-08-14	Hospital 3	ST239	III	1	1	From just after direct flanking region SCCmec (34135) - repeats SCCmec direct flanking region again before SCCHg	R	R	R	R	R	R	0	0	0	1	0	1	1	1	1	0	1	0	0	1	1	0	S80F
CGH5_10	ERS016540	5534_5#9	142.951	3001824	50	60036.5	323484	137956	0083882875/10	2010-08-16	Hospital 3	ST239	III	1	0	NA	R	R	R	R	R	R	0	0	0	1	0	1	1	1	1	0	1	0	0	1	1	0	S80F
006_10	ERS016598	5551_6#7	49.561	3072835	93	33041.2	250249	94152	DM017184/10	2010-09-03	Hospital 1	ST239	III	1	1	From just after direct flanking region SCCmec (34135) - repeats SCCmec direct flanking region again before SCCHg	R	R	R	R	R	R	0	0	1	1	1	1	1	1	1	0	1	0	0	1	1	1	S80F
008_10	ERS016600	5551_6#9	168.006	3065118	91	33682.6	567764	138012	DM017283/10	2010-09-06	Hospital 1	ST239	III	1	0	NA	R	R	R	R	R	R	0	0	1	1	1	1	1	1	1	0	1	0	0	1	1	1	S80F
009_10	ERS016606	5551_6#10	123.311	3007241	81	37126.4	403497	119913	DM017526/10	2010-09-09	Hospital 1	ST239	III	1	0	NA	R	R	R	R	R	R	0	0	0	1	0	1	1	1	1	0	1	0	0	1	1	0	S80F
010_10	ERS016607	5551_6#11	217.528	3004006	72	41722.3	541103	130992	DM017552/10	2010-09-09	Hospital 1	ST239	III	1	0	NA	R	R	R	R	R	R	0	0	0	1	0	1	1	1	1	0	1	0	0	1	1	0	S80F
007_10	ERS016599	5551_6#8	102.286	2994225	66	45367.1	280142	129629	DB056486/10	2010-09-14	Hospital 1	ST239	III	1	0	NA	R	R	R	R	R	R	0	0	0	1	0	1	1	1	1	0	1	0	0	1	1	0	S80F
TTSH5_09	ERS016670	5673_2#10	NA	2851231	55	51840.6	498020	100041	9023-000585	2009	Hospital 2	ST45	V	0	0	NA	N/A	N/A	N/A	N/A	N/A	N/A	N/A	N/A	N/A	N/A	N/A	N/A	N/A	N/A	N/A	N/A	N/A	N/A	N/A	N/A	N/A	N/A	N/A
TTSH4_09	ERS016659	5589_6#11	NA	2856099	61	46821.3	498122	114908	9023-496080	2009	Hospital 2	ST45	V	0	0	NA	N/A	N/A	N/A	N/A	N/A	N/A	N/A	N/A	N/A	N/A	N/A	N/A	N/A	N/A	N/A	N/A	N/A	N/A	N/A	N/A	N/A	N/A	N/A
TTSH5_09	ERS016670	5673_2#10	NA	2851231	55	51840.6	498020	100041	9023-000585	2009	Hospital 2	ST45	V	0	0	NA	N/A	N/A	N/A	N/A	N/A	N/A	N/A	N/A	N/A	N/A	N/A	N/A	N/A	N/A	N/A	N/A	N/A	N/A	N/A	N/A	N/A	N/A	N/A
141_09	ERS016601	5551_6#4	NA	2821180	64	45657.5	227971	104425	DM024450/09	2009	Hospital 1	ST45	V	0	0	NA	N/A	N/A	N/A	N/A	N/A	N/A	N/A	N/A	N/A	N/A	N/A	N/A	N/A	N/A	N/A	N/A	N/A	N/A	N/A	N/A	N/A	N/A	N/A
CGH3_09	ERS016530	5534_3#8	NA	2864679	63	45471.1	498110	94915	9050042903/09	2009	Hospital 3	ST45	V	0	0	NA	N/A	N/A	N/A	N/A	N/A	N/A	N/A	N/A	N/A	N/A	N/A	N/A	N/A	N/A	N/A	N/A	N/A	N/A	N/A	N/A	N/A	N/A	N/A
CGH2_10	ERS016531	5534_3#3	NA	2874829	61	47128.3	498076	113645	00537252560/10	2010	Hospital 3	ST45	V	0	0	NA	N/A	N/A	N/A	N/A	N/A	N/A	N/A	N/A	N/A	N/A	N/A	N/A	N/A	N/A	N/A	N/A	N/A	N/A	N/A	N/A	N/A	N/A	N/A
203_04	ERS016569	5534_7#7	NA	2893628	69	41936.6	310257	82486	DB046072/04	2004	Hospital 1	ST5	II	0	0	NA	N/A	N/A	N/A	N/A	N/A	N/A	N/A	N/A	N/A	N/A	N/A	N/A	N/A	N/A	N/A	N/A	N/A	N/A	N/A	N/A	N/A	N/A	N/A
202_04	ERS016568	5534_7#6	NA	2781633	61	45600.5	211226	92825	B040017917	2004	Hospital 3	ST78	IV	0	0	NA	N/A	N/A	N/A	N/A	N/A	N/A	N/A	N/A	N/A	N/A	N/A	N/A	N/A	N/A	N/A	N/A	N/A	N/A	N/A	N/A	N/A	N/A	N/A
WAU_2	ERS040904	6673_6#1	NA	2841281	52	54640	307190	133278	WBG1986	1982-01-01	Hospital 1	ST8	I	0	0	NA	S	R	R	R	R	S	0	0	0	0	0	1	1	1	0	0	0	0	0	1	1	0	-
WAU_4	ERS040906	6673_6#3	NA	2880440	49	58784.5	381950	143168	WBG1988	1982-01-01	Hospital 1	ST8	I	0	0	NA	S	R	R	S	R	S	0	0	0	0	0	1	1	0	0	0	0	0	0	1	0	0	-
WAU_5	ERS040907	6673_6#4	NA	2883943	55	52435.3	332677	143164	WBG1991	1982-01-01	Hospital 1	ST8	I	0	0	NA	S	R	R	S	R	S	0	0	0	0	0	1	1	0	0	0	0	0	0	1	0	0	-
WAU_6	ERS040908	6673_6#5	NA	2884073	55	52437.7	332928	133339	WBG1992	1982-01-01	Hospital 1	ST8	I	0	0	NA	S	R	R	R	R	S	0	0	0	0	0	1	1	1	0	0	0	0	0	1	0	0	-
WAU_7	ERS040909	6673_6#6	NA	2843954	46	61825.1	332900	171360	WBG1997	1982-01-01	Hospital 1	ST8	I	0	0	NA	S	R	R	R	R	S	0	0	0	0	0	1	1	1	0	0	0	0	0	1	0	0	-
